# Supplementary material for: Tumor purity as a prognosis and immunotherapy relevant feature in gastric cancer
Source: Cancer Med. 2020 Oct 8;9(23):9052–63. doi: 10.1002/cam4.3505 (PMC7724479; doi:10.1002/cam4.3505)
Supplement: Supplementary file 1 — Table S1 [file CAM4-9-9052-s001.xls]

## Sheet: S2
Table S1: Student’s t test between different purity in absolute score of 22 immune cells
immune cells	low purity	high purity	P value
B.cells.naive	0.037995	0.015062	<0.001
B.cells.memory	0.0161047	0.00423081	<0.001
Plasma.cells	0.000835363	0.000746799	0.791
T.cells.CD8	0.0589861	0.0174348	<0.001
T.cells.CD4.naive	0.000270852	0	0.319
T.cells.CD4.memory.resting	0.115299	0.0549168	<0.001
T.cells.CD4.memory.activated	0.00506864	0.00113788	<0.001
T.cells.follicular.helper	0.0326313	0.0236068	<0.001
T.cells.regulatory..Tregs.	0.0394023	0.017053	<0.001
T.cells.gamma.delta	0	0	NA
NK.cells.resting	0.0141529	0.00486517	<0.001
NK.cells.activated	0.0185997	0.012823	0.001
Monocytes	0.0124867	0.00533764	<0.001
Macrophages.M0	0.0436418	0.0206883	<0.001
Macrophages.M1	0.032397	0.00986203	<0.001
Macrophages.M2	0.0787935	0.0251973	<0.001
Dendritic.cells.resting	0.00241586	0.000733389	0.008
Dendritic.cells.activated	0.0104203	0.00677658	0.001
Mast.cells.resting	0.0251178	0.00608404	<0.001
Mast.cells.activated	0.0373495	0.0331592	0.386
Eosinophils	0.000609845	0.000296382	0.130
Neutrophils	0.00574029	0.00221527	0.001
