# Supplementary material for: Tumor purity as a prognosis and immunotherapy relevant feature in gastric cancer
Source: Cancer Med. 2020 Oct 8;9(23):9052–63. doi: 10.1002/cam4.3505 (PMC7724479; doi:10.1002/cam4.3505)
Supplement: Supplementary file 2 — Table S2 [file CAM4-9-9052-s002.xls]

## Sheet: S2
Table S2: Student’s t test between different purity in the results of xCell
cells	low purity	high purity	P value
aDC	0.145505	0.050666	<0.001
Adipocytes	0.0554804	0.0184541	<0.001
Astrocytes	0.0816444	0.0300192	<0.001
B-cells	0.196143	0.0571451	<0.001
Basophils	0.0384501	0.040753	0.632
CD4+ memory T-cells	0.21828	0.158238	<0.001
CD4+ naive T-cells	0.101129	0.0247227	<0.001
CD4+ T-cells	0.00705543	0.00141965	<0.001
CD4+ Tcm	-4.80299e-20	0.00106309	<0.001
CD4+ Tem	0.000373317	0.00347041	<0.001
CD8+ naive T-cells	0.00592151	0.00651138	0.277
CD8+ T-cells	0.0353819	0.013353	<0.001
CD8+ Tcm	0.055157	0.0189663	<0.001
CD8+ Tem	0.00623766	0.000525547	<0.001
cDC	0.0260864	0.00742137	<0.001
Chondrocytes	0.119587	0.0354055	<0.001
Class-switched memory B-cells	0.0389641	0.0157035	<0.001
CLP	0.05539	0.0731273	<0.001
CMP	0.00149193	6.01379e-05	0.098
DC	0.0893225	0.026943	<0.001
Endothelial cells	0.16643	0.0909727	<0.001
Eosinophils	0.034076	0.0295674	0.014
Epithelial cells	0.630325	0.798946	<0.001
Erythrocytes	0.000489161	0.000945713	0.020
Fibroblasts	0.175806	0.0546198	<0.001
GMP	0.00490403	0.000620296	0.007
Hepatocytes	0.0486369	0.0548022	0.302
HSC	0.197834	0.104885	<0.001
iDC	0.117305	0.0592245	<0.001
Keratinocytes	0.0590831	0.0958412	<0.001
ly Endothelial cells	0.210019	0.104729	<0.001
Macrophages	0.0935535	0.0403305	<0.001
Macrophages M1	0.0849302	0.0409916	<0.001
Macrophages M2	0.0171544	0.0107682	<0.001
Mast cells	0.0474291	0.0408106	<0.001
Megakaryocytes	0.0178736	0.0108448	<0.001
Melanocytes	0.012487	0.00763695	<0.001
Memory B-cells	0.0229865	0.00511731	<0.001
MEP	0.0380684	0.0540038	<0.001
Mesangial cells	0.098352	0.079765	<0.001
Monocytes	0.025549	0.00267058	<0.001
MPP	-3.89488e-19	1.91853e-18	0.009
MSC	0.0803734	0.0631565	0.018
mv Endothelial cells	0.0494977	0.0282635	<0.001
Myocytes	0.0116561	0.00846615	0.001
naive B-cells	0.0196699	0.00877534	<0.001
Neurons	0.0101059	0.00703685	0.027
Neutrophils	0.00939927	0.00234668	<0.001
NK cells	0.00524155	0.00269524	0.011
NKT	0.0338379	0.0438069	<0.001
Osteoblast	0.012483	0.0417999	<0.001
pDC	0.16586	0.0836084	<0.001
Pericytes	0.0696908	0.0326065	<0.001
Plasma cells	0.0173831	0.0180894	0.597
Platelets	0.00031197	0.000883374	0.011
Preadipocytes	0.0115678	0.00274136	<0.001
pro B-cells	0.00424265	0.00391283	0.747
Sebocytes	0.361821	0.568668	<0.001
Skeletal muscle	0.00305044	0.0011517	<0.001
Smooth muscle	0.39901	0.433611	<0.001
Tgd cells	9.40594e-06	-4.58887e-19	0.319
Th1 cells	0.087215	0.1217	<0.001
Th2 cells	0.0803663	0.0956623	0.008
Tregs	0.031239	0.0276834	0.164
